# Supplementary material for: Transcriptome-based molecular systematics: Rhodnius montenegrensis (Triatominae) and its position within the Rhodnius prolixus–Rhodnius robustus cryptic–species complex
Source: Parasit Vectors. 2019 Jun 17;12:305. doi: 10.1186/s13071-019-3558-9 (PMC6580618; doi:10.1186/s13071-019-3558-9)
Supplement: Supplementary file 1 — Additional file 1: Table S1. Details on transcriptome-read queries. Table S2. ITS2 sequences generated in this study. [file 13071_2019_3558_MOESM1_ESM.xlsx]

## Sheet: Table S1
Locus	Transcriptome			Query			Breadth-coverage	Depth-coverage (reads)				Sequence identity		Genetic distance			New GenBank ID codes (see Table S2)
	SRA	ENA	Putative species	Sequence	Species	Length (bp)	Percent	Mean	Median	Minimum	Maximum	Bases	Percent	Model	Distance	SE	-
Cytochrome b	SRX1996481	SRR3995415	Rhodnius montenegrensis	EF011724.1	R. robustus II	663	100	13831.3	12726	1996	28417	662	99.8492	T3p+γ	0.00151988	0.00144074	-
				AF421341.1	R. robustus II	663	100	5745.5	5080	48	13937	660	99.5475	T3p+γ	0.00463364	0.00251622	-
				EF071583.1	R. robustus II	663	100	4646.05	3960	67	15492	661	99.6983	T3p+γ	0.00305979	0.00205361	-
				EF011720.1	R. robustus II	663	100	4061.95	3388	25	11568	662	99.8492	T3p+γ	0.00152468	0.00140188	-
				KR072682.1	R. montenegrensis	369	100	3298.1	3195	12	7146	369	100	T3p+γ	1.9984e-17	1.08639e-17	-
				EF011716.1	R. prolixus	663	92.7602	4.18552	2	0	16	-	-	-	-	-	-
				AF421343.1	R. robustus IV	663	90.0452	629.795	209	0	3079	-	-	-	-	-	-
				EF011721.1	R. prolixus	663	87.9336	2.99698	2	0	13	-	-	-	-	-	-
				EF011708.1	R. robustus IV	663	87.7828	447.323	78	0	3177	-	-	-	-	-	-
				EF011715.1	R. robustus III	663	85.9729	111.003	3	0	517	-	-	-	-	-	-
				AF421342.1	R. robustus III	663	85.3695	98.5852	5	0	451	-	-	-	-	-	-
				EF011712.1	R. robustus IV	663	82.9563	794.383	670	0	2923	-	-	-	-	-	-
				AF421339.1	R. prolixus	663	77.6772	2.81297	2	0	14	-	-	-	-	-	-
				EF011727.1	R. robustus IV	663	76.6214	632.431	231	0	3163	-	-	-	-	-	-
				EF011725.1	R. robustus III	663	73.454	167.707	5	0	840	-	-	-	-	-	-
				JX273158.1	R. robustus V	663	44.0422	1.03771	0	0	6	-	-	-	-	-	-
				JX273156.1	R. neglectus	663	26.546	0.372549	0	0	3	-	-	-	-	-	-
				EF011718.1	R. robustus I	663	22.3228	0.889894	0	0	12	-	-	-	-	-	-
				EF011719.1	R. robustus I	663	21.7195	0.945701	0	0	14	-	-	-	-	-	-
				AF421340.1	R. robustus I	663	12.9713	0.333333	0	0	5	-	-	-	-	-	-
				JX273155.1	R. nasutus	663	5.27903	0.0527903	0	0	1	-	-	-	-	-	-
	SRX1996482	SRR3995416	Rhodnius montenegrensis	EF011724.1	R. robustus II	663	100	11834.3	11065	1689	25012	662	99.8492	T3p+γ	0.00151988	0.00144074	-
				AF421341.1	R. robustus II	663	100	4834.87	4249	32	11811	660	99.5475	T3p+γ	0.00463364	0.00251622	-
				EF071583.1	R. robustus II	663	100	3450.87	2886	47	11190	661	99.6983	T3p+γ	0.00305979	0.00205361	-
				EF011720.1	R. robustus II	663	100	3203.49	2568	13	9484	663	100	T3p+γ	0	1.01077e-17	-
				KR072682.1	R. montenegrensis	369	100	2311.5	2321	6	4970	369	100	T3p+γ	1.9984e-17	1.08639e-17	-
				EF011721.1	R. prolixus	663	92.7602	3.64555	3	0	16	-	-	-	-	-	-
				EF011716.1	R. prolixus	663	92.3077	4.03771	4	0	12	-	-	-	-	-	-
				EF011712.1	R. robustus IV	663	89.4419	624.41	483	0	2298	-	-	-	-	-	-
				EF011708.1	R. robustus IV	663	81.7496	361.178	62	0	2580	-	-	-	-	-	-
				AF421339.1	R. prolixus	663	80.6938	4.23077	3	0	14	-	-	-	-	-	-
				AF421342.1	R. robustus III	663	80.543	70.6259	3	0	275	-	-	-	-	-	-
				EF011727.1	R. robustus IV	663	76.3198	476.952	170	0	2472	-	-	-	-	-	-
				AF421343.1	R. robustus IV	663	74.5098	503.101	192	0	2614	-	-	-	-	-	-
				EF011715.1	R. robustus III	663	67.5716	77.0694	2	0	304	-	-	-	-	-	-
				EF011725.1	R. robustus III	663	63.0468	116.753	4	0	551	-	-	-	-	-	-
				JX273156.1	R. neglectus	663	45.8522	0.739065	0	0	4	-	-	-	-	-	-
				JX273158.1	R. robustus V	663	29.1101	0.87632	0	0	9	-	-	-	-	-	-
				EF011718.1	R. robustus I	663	17.4962	0.467572	0	0	6	-	-	-	-	-	-
				AF421340.1	R. robustus I	663	13.4238	0.348416	0	0	5	-	-	-	-	-	-
				EF011719.1	R. robustus I	663	7.69231	0.503771	0	0	9	-	-	-	-	-	-
				JX273155.1	R. nasutus	663	0	0	0	0	0	-	-	-	-	-	-
	SRX1996483	SRR3995417	Rhodnius robustus	EF011721.1	R. prolixus	663	100	13238.9	13081	7978	19289	662	99.8492	T3p+γ	0.00152477	0.00145467	-
				EF011716.1	R. prolixus	663	100	13235.8	13042	8029	19114	662	99.8492	T3p+γ	0.00151989	0.00144196	-
				AF421339.1	R. prolixus	663	100	11680.8	11714	29	19425	661	99.6983	T3p+γ	0.00308313	0.00210784	-
				EF011724.1	R. robustus II	663	100	6.1825	5	2	19	662	99.8492	T3p+γ	0.00151988	0.00144074	-
				EF071583.1	R. robustus II	663	95.0226	3.04223	2	0	8	-	-	-	-	-	-
				EF011718.1	R. robustus I	663	92.6094	54.4087	10	0	754	-	-	-	-	-	-
				AF421340.1	R. robustus I	663	90.1961	55.9532	11	0	800	-	-	-	-	-	-
				JX273158.1	R. robustus V	663	88.6878	89.537	29	0	414	-	-	-	-	-	-
				EF011719.1	R. robustus I	663	88.2353	60.3273	13	0	855	-	-	-	-	-	-
				JX273156.1	R. neglectus	663	75.7164	2.57014	2	0	8	-	-	-	-	-	-
				AF421341.1	R. robustus II	663	66.365	2.41176	1	0	10	-	-	-	-	-	-
				EF011720.1	R. robustus II	663	61.3876	1.44193	1	0	10	-	-	-	-	-	-
				EF011708.1	R. robustus IV	663	51.7345	1.49774	1	0	8	-	-	-	-	-	-
				KR072682.1	R. montenegrensis	369	48.2385	1.78862	0	0	9	-	-	-	-	-	-
				EF011727.1	R. robustus IV	663	47.813	1.1267	0	0	8	-	-	-	-	-	-
				AF421343.1	R. robustus IV	663	47.5113	0.627451	0	0	3	-	-	-	-	-	-
				EF011712.1	R. robustus IV	663	38.6124	0.862745	0	0	5	-	-	-	-	-	-
				AF421342.1	R. robustus III	663	38.6124	0.731523	0	0	6	-	-	-	-	-	-
				EF011715.1	R. robustus III	663	34.0875	1.05128	0	0	8	-	-	-	-	-	-
				EF011725.1	R. robustus III	663	28.356	0.502262	0	0	5	-	-	-	-	-	-
				JX273155.1	R. nasutus	663	20.8145	0.342383	0	0	3	-	-	-	-	-	-
	SRX1996484	SRR3995418	Rhodnius robustus	EF011721.1	R. prolixus	663	100	15319	15063	9426	22139	662	99.8492	T3p+γ	0.00152477	0.00145467	-
				EF011716.1	R. prolixus	663	100	15185.3	15014	9224	21869	662	99.8492	T3p+γ	0.00151989	0.00144196	-
				AF421339.1	R. prolixus	663	100	13565	13668	29	22104	661	99.6983	T3p+γ	0.00305988	0.00207182	-
				JX273156.1	R. neglectus	663	100	8.63198	9	1	18	659	99.3967	T3p+γ	0.0062077	0.00314418	-
				EF011719.1	R. robustus I	663	97.7376	71.1161	13	0	1034	-	-	-	-	-	-
				EF011724.1	R. robustus II	663	97.2851	3.66516	3	0	12	-	-	-	-	-	-
				JX273158.1	R. robustus V	663	90.3469	97.451	27	0	475	-	-	-	-	-	-
				AF421340.1	R. robustus I	663	88.6878	68.8839	9	0	1041	-	-	-	-	-	-
				EF011718.1	R. robustus I	663	88.537	69.9985	11	0	1027	-	-	-	-	-	-
				EF071583.1	R. robustus II	663	88.0845	3.1267	3	0	8	-	-	-	-	-	-
				AF421341.1	R. robustus II	663	83.8612	1.95173	1	0	14	-	-	-	-	-	-
				KR072682.1	R. montenegrensis	369	77.2358	3.33875	3	0	10	-	-	-	-	-	-
				EF011720.1	R. robustus II	663	48.2655	2.4178	0	0	10	-	-	-	-	-	-
				AF421342.1	R. robustus III	663	45.3997	2.1267	0	0	14	-	-	-	-	-	-
				EF011708.1	R. robustus IV	663	42.9864	2.19155	0	0	12	-	-	-	-	-	-
				EF011727.1	R. robustus IV	663	42.2323	1.99548	0	0	14	-	-	-	-	-	-
				EF011712.1	R. robustus IV	663	29.2609	0.883861	0	0	5	-	-	-	-	-	-
				AF421343.1	R. robustus IV	663	26.2443	0.914027	0	0	8	-	-	-	-	-	-
				EF011715.1	R. robustus III	663	25.3394	1.52036	0	0	10	-	-	-	-	-	-
				EF011725.1	R. robustus III	663	21.8703	0.618401	0	0	7	-	-	-	-	-	-
				JX273155.1	R. nasutus	663	19.457	0.417798	0	0	3	-	-	-	-	-	-
	ERX1387159	ERR1315266	Rhodnius robustus	EF011721.1	R. prolixus	663	100	245.465	193	102	512	663	100	T3p+γ	-9.99201e-18	9.54651e-18	-
				AF421339.1	R. prolixus	663	100	233.661	206	1	468	663	100	T3p+γ	0	1.00838e-17	-
				EF011716.1	R. prolixus	663	100	219.032	188	60	477	662	99.8492	T3p+γ	0.00151989	0.00144196	-
				AF421341.1	R. robustus II	663	100	43.6546	25	6	130	663	100	T3p+γ	0	1.00952e-17	-
				EF011724.1	R. robustus II	663	87.4811	5.87179	6	0	15	-	-	-	-	-	-
				EF071583.1	R. robustus II	663	68.6275	3.24434	1	0	20	-	-	-	-	-	-
				JX273158.1	R. robustus V	663	63.1976	3.23379	2	0	11	-	-	-	-	-	-
				EF011720.1	R. robustus II	663	59.7285	4.42685	2	0	22	-	-	-	-	-	-
				EF011712.1	R. robustus IV	663	56.7119	2.2549	1	0	9	-	-	-	-	-	-
				AF421343.1	R. robustus IV	663	53.997	1.86275	1	0	11	-	-	-	-	-	-
				AF421340.1	R. robustus I	663	48.5671	1.87481	0	0	9	-	-	-	-	-	-
				EF011719.1	R. robustus I	663	35.7466	1.546	0	0	11	-	-	-	-	-	-
				EF011718.1	R. robustus I	663	34.9925	1.96983	0	0	14	-	-	-	-	-	-
				KR072682.1	R. montenegrensis	369	34.4173	1.69106	0	0	6	-	-	-	-	-	-
				EF011708.1	R. robustus IV	663	29.2609	1.44042	0	0	12	-	-	-	-	-	-
				EF011727.1	R. robustus IV	663	20.362	0.974359	0	0	9	-	-	-	-	-	-
				AF421342.1	R. robustus III	663	16.5913	0.209653	0	0	3	-	-	-	-	-	-
				JX273156.1	R. neglectus	663	12.5189	1.14027	0	0	36	-	-	-	-	-	-
				EF011715.1	R. robustus III	663	2.86576	0.0573152	0	0	2	-	-	-	-	-	-
				EF011725.1	R. robustus III	663	2.86576	0.0573152	0	0	2	-	-	-	-	-	-
				JX273155.1	R. nasutus	663	0	0	0	0	0	-	-	-	-	-	-
	ERX1387160	ERR1315268	Rhodnius robustus	EF011721.1	R. prolixus	663	100	222.428	204	136	352	663	100	T3p+γ	-9.99201e-18	9.54651e-18	-
				AF421339.1	R. prolixus	663	100	205.398	195	1	368	663	100	T3p+γ	0	1.00838e-17	-
				EF011716.1	R. prolixus	663	100	197.086	177	60	338	662	99.8492	T3p+γ	0.00151989	0.00144196	-
				AF421341.1	R. robustus II	663	100	186.419	163	19	415	663	100	T3p+γ	0	1.00952e-17	-
				EF011724.1	R. robustus II	663	89.1403	47.3318	43	0	116	-	-	-	-	-	-
				KR072682.1	R. montenegrensis	369	83.4688	11.0298	6	0	34	-	-	-	-	-	-
				EF011720.1	R. robustus II	663	77.9789	14.4133	11	0	51	-	-	-	-	-	-
				EF071583.1	R. robustus II	663	76.3198	11.3725	10	0	39	-	-	-	-	-	-
				JX273158.1	R. robustus V	663	74.0573	4.17345	3	0	14	-	-	-	-	-	-
				EF011712.1	R. robustus IV	663	61.6893	12.9894	4	0	57	-	-	-	-	-	-
				EF011727.1	R. robustus IV	663	61.3876	5.0724	1	0	30	-	-	-	-	-	-
				AF421343.1	R. robustus IV	663	61.2368	8.69231	2	0	34	-	-	-	-	-	-
				EF011708.1	R. robustus IV	663	56.4103	4.53243	1	0	23	-	-	-	-	-	-
				EF011718.1	R. robustus I	663	50.2262	3.14932	1	0	32	-	-	-	-	-	-
				AF421340.1	R. robustus I	663	45.2489	1.72097	0	0	19	-	-	-	-	-	-
				EF011719.1	R. robustus I	663	39.0649	2.46305	0	0	27	-	-	-	-	-	-
				EF011725.1	R. robustus III	663	31.2217	0.457014	0	0	2	-	-	-	-	-	-
				JX273156.1	R. neglectus	663	28.5068	0.429864	0	0	3	-	-	-	-	-	-
				AF421342.1	R. robustus III	663	25.7919	6.28205	0	0	42	-	-	-	-	-	-
				EF011715.1	R. robustus III	663	23.2278	0.941176	0	0	6	-	-	-	-	-	-
				JX273155.1	R. nasutus	663	0	0	0	0	0	-	-	-	-	-	-
ITS-2	SRX1996481	SRR3995415	Rhodnius montenegrensis	R_robustus_II_Brazil_Rondonia_1	R. robustus II	733	100	24.412	22	3	64	730	99.5902	T3p	0.00411472	0.00230835	MK411275
				R_robustus_II_Brazil_Rondonia_4	R. robustus II	733	99.1814	15.6044	15	0	40	-	-	-	-	-	MK411274
				R_robustus_III_Brazil_Amazonas_178	R. robustus III	722	59.2798	3.80886	1	0	23	-	-	-	-	-	MK411277
				R_robustus_IV_French_Guiana_19	R. robustus IV	731	42.5445	5.33379	0	0	34	-	-	-	-	-	MK411278
				R_prolixus_Honduras_H3	R. prolixus	721	22.3301	0.413315	0	0	3	-	-	-	-	-	MK411270
				R_prolixus_Guatemala_H2	R. prolixus	721	14.0083	0.140083	0	0	1	-	-	-	-	-	MK411269
				R_prolixus_Venezuela_1e	R. prolixus	721	14.0083	0.140083	0	0	1	-	-	-	-	-	MK411272
				R_robustus_I_Venezuela_6	R. robustus I	725	12.6897	0.286897	0	0	3	-	-	-	-	-	MK411273
				R_robustus_III_Brazil_Para_168	R. robustus III	705	12.3404	0.592908	0	0	9	-	-	-	-	-	MK411276
				R_prolixus_Colombia	R. prolixus	721	0	0	0	0	0	-	-	-	-	-	MK411271
	SRX1996482	SRR3995416	Rhodnius montenegrensis	R_robustus_II_Brazil_Rondonia_4	R. robustus II	733	100	20.2865	20	1	67	728	99.3179	T3p	0.00685761	0.00289736	MK411274
				R_robustus_II_Brazil_Rondonia_1	R. robustus II	733	99.8636	28.0573	25	0	60	-	-	-	-	-	MK411275
				R_robustus_IV_French_Guiana_19	R. robustus IV	731	55.9508	6.17647	2	0	34	-	-	-	-	-	MK411278
				R_robustus_III_Brazil_Amazonas_178	R. robustus III	722	51.8006	4.16066	1	0	27	-	-	-	-	-	MK411277
				R_robustus_III_Brazil_Para_168	R. robustus III	705	41.9858	1.0766	0	0	9	-	-	-	-	-	MK411276
				R_robustus_I_Venezuela_6	R. robustus I	725	27.5862	2.43172	0	0	59	-	-	-	-	-	MK411273
				R_prolixus_Honduras_H3	R. prolixus	721	14.0083	0.280166	0	0	2	-	-	-	-	-	MK411270
				R_prolixus_Guatemala_H2	R. prolixus	721	14.0083	0.140083	0	0	1	-	-	-	-	-	MK411269
				R_prolixus_Venezuela_1e	R. prolixus	721	14.0083	0.140083	0	0	1	-	-	-	-	-	MK411272
				R_prolixus_Colombia	R. prolixus	721	13.5922	0.135922	0	0	1	-	-	-	-	-	MK411271
	SRX1996483	SRR3995417	Rhodnius robustus	R_prolixus_Honduras_H3	R. prolixus	721	100	21.3703	11	2	63	721	100	T3p	0	0	MK411270
				R_prolixus_Guatemala_H2	R. prolixus	721	100	20.0291	12	2	68	721	100	T3p	0	0	MK411269
				R_prolixus_Colombia	R. prolixus	721	100	19.8363	18	1	76	721	100	T3p	0	0	MK411271
				R_prolixus_Venezuela_1e	R. prolixus	721	100	17.2982	9	2	68	721	100	T3p	0	0	MK411272
				R_robustus_I_Venezuela_6	R. robustus I	725	76.1379	23.4676	3	0	711	-	-	-	-	-	MK411273
				R_robustus_II_Brazil_Rondonia_4	R. robustus II	733	23.8745	3.05866	0	0	48	-	-	-	-	-	MK411274
				R_robustus_II_Brazil_Rondonia_1	R. robustus II	733	20.3274	1.76535	0	0	26	-	-	-	-	-	MK411275
				R_robustus_III_Brazil_Amazonas_178	R. robustus III	722	17.313	3.11773	0	0	64	-	-	-	-	-	MK411277
				R_robustus_III_Brazil_Para_168	R. robustus III	705	13.7589	2.38014	0	0	54	-	-	-	-	-	MK411276
				R_robustus_IV_French_Guiana_19	R. robustus IV	731	7.66074	11.0342	0	0	236	-	-	-	-	-	MK411278
	SRX1996484	SRR3995418	Rhodnius robustus	R_prolixus_Honduras_H3	R. prolixus	721	95.0069	16.7406	7	0	55	-	-	-	-	-	MK411270
				R_prolixus_Colombia	R. prolixus	721	90.2913	16.2899	12	0	48	-	-	-	-	-	MK411271
				R_prolixus_Venezuela_1e	R. prolixus	721	90.0139	15.7739	11	0	45	-	-	-	-	-	MK411272
				R_prolixus_Guatemala_H2	R. prolixus	721	83.7725	14.1401	10	0	63	-	-	-	-	-	MK411269
				R_robustus_I_Venezuela_6	R. robustus I	725	63.3103	14.011	3	0	350	-	-	-	-	-	MK411273
				R_robustus_II_Brazil_Rondonia_4	R. robustus II	733	22.6467	1.87449	0	0	20	-	-	-	-	-	MK411274
				R_robustus_IV_French_Guiana_19	R. robustus IV	731	15.1847	4.60055	0	0	98	-	-	-	-	-	MK411278
				R_robustus_III_Brazil_Para_168	R. robustus III	705	10.6383	1.28369	0	0	36	-	-	-	-	-	MK411276
				R_robustus_III_Brazil_Amazonas_178	R. robustus III	722	9.41828	1.40028	0	0	38	-	-	-	-	-	MK411277
				R_robustus_II_Brazil_Rondonia_1	R. robustus II	733	9.41337	0.589359	0	0	16	-	-	-	-	-	MK411275
	ERX1387159	ERR1315266	Rhodnius robustus	R_prolixus_Colombia	R. prolixus	721	100	78.3107	63	21	183	721	100	T3p	0	0	MK411271
				R_prolixus_Venezuela_1e	R. prolixus	721	100	66.0097	42	20	189	721	100	T3p	0	0	MK411272
				R_prolixus_Honduras_H3	R. prolixus	721	100	64.7018	45	18	177	721	100	T3p	0	0	MK411270
				R_prolixus_Guatemala_H2	R. prolixus	721	100	60.104	37	15	173	720	99.8672	T3p	0.00138856	0.00129508	MK411269
				R_robustus_I_Venezuela_6	R. robustus I	725	87.3103	111.779	18	0	2959	-	-	-	-	-	MK411273
				R_robustus_II_Brazil_Rondonia_4	R. robustus II	733	42.7012	50.7558	0	0	1792	-	-	-	-	-	MK411274
				R_robustus_II_Brazil_Rondonia_1	R. robustus II	733	42.292	7.03411	0	0	114	-	-	-	-	-	MK411275
				R_robustus_III_Brazil_Para_168	R. robustus III	705	34.0426	15.234	0	0	392	-	-	-	-	-	MK411276
				R_robustus_III_Brazil_Amazonas_178	R. robustus III	722	30.4709	15.3075	0	0	418	-	-	-	-	-	MK411277
				R_robustus_IV_French_Guiana_19	R. robustus IV	731	28.0438	32.2161	0	0	794	-	-	-	-	-	MK411278
	ERX1387160	ERR1315268	Rhodnius robustus	R_prolixus_Colombia	R. prolixus	721	100	28.2774	22	9	65	721	100	T3p	0	0	MK411271
				R_prolixus_Guatemala_H2	R. prolixus	721	100	24.0291	19	7	60	721	100	T3p	0	0	MK411269
				R_prolixus_Venezuela_1e	R. prolixus	721	100	23.6574	18	5	54	721	100	T3p	0	0	MK411272
				R_prolixus_Honduras_H3	R. prolixus	721	100	22.4771	17	5	62	721	100	T3p	0	0	MK411270
				R_robustus_I_Venezuela_6	R. robustus I	725	83.8621	10.52	10	0	32	-	-	-	-	-	MK411273
				R_robustus_II_Brazil_Rondonia_1	R. robustus II	733	76.2619	4.73806	4	0	13	-	-	-	-	-	MK411275
				R_robustus_II_Brazil_Rondonia_4	R. robustus II	733	76.2619	3.19372	4	0	7	-	-	-	-	-	MK411274
				R_robustus_IV_French_Guiana_19	R. robustus IV	731	41.1765	1.9357	0	0	10	-	-	-	-	-	MK411278
				R_robustus_III_Brazil_Amazonas_178	R. robustus III	722	39.1967	2.14127	0	0	12	-	-	-	-	-	MK411277
				R_robustus_III_Brazil_Para_168	R. robustus III	705	35.461	1.4695	0	0	10	-	-	-	-	-	MK411276
D2-28S	SRX1996481	SRR3995415	Rhodnius montenegrensis	AF435857.1	R. robustus III	633	100	631.845	482	18	1820	633	100	T3p+γ	0	1.09457e-17	-
				AF435858.1	R. robustus II	633	100	334.825	362	2	615	633	100	T3p+γ	0	0	-
				AF435859.1	R. robustus IV	633	100	199.844	170	1	578	631	99.6794	T3p+γ	0.00315956	0.00220325	-
				AF435861.1	R. robustus I	633	99.842	271.362	292	0	612	-	-	-	-	-	-
				AF435862.1	R. prolixus	633	98.8942	277.927	299	0	603	-	-	-	-	-	-
				AF435860.1	R. prolixus	633	98.4202	268.212	291	0	622	-	-	-	-	-	-
				JQ897670.1	R. neglectus (doubtful)	627	87.5598	407.722	187	0	1835	-	-	-	-	-	-
				AF435856.1	R. nasutus	621	77.1337	131.195	23	0	599	-	-	-	-	-	-
	SRX1996482	SRR3995416	Rhodnius montenegrensis	AF435857.1	R. robustus III	633	100	714.152	487	20	2160	633	100	T3p+γ	0	1.09457e-17	-
				AF435859.1	R. robustus IV	633	100	211.147	184	1	568	631	99.679	T3p+γ	0.00315956	0.00204784	-
				AF435862.1	R. prolixus	633	99.842	287.678	334	0	687	-	-	-	-	-	-
				AF435861.1	R. robustus I	633	99.684	295.411	349	0	696	-	-	-	-	-	-
				AF435858.1	R. robustus II	633	99.3681	370.686	392	0	725	-	-	-	-	-	-
				JQ897670.1	R. neglectus (doubtful)	627	97.4482	454.917	195	0	2080	-	-	-	-	-	-
				AF435860.1	R. prolixus	633	97.3144	283.635	336	0	657	-	-	-	-	-	-
				AF435856.1	R. nasutus	621	88.2448	137.367	25	0	609	-	-	-	-	-	-
	SRX1996483	SRR3995417	Rhodnius robustus	JQ897670.1	R. neglectus (doubtful)	627	100	2131.15	1152	8	8639	623	99.3429	T3p+γ	0.00637959	0.00311575	-
				AF435862.1	R. prolixus	633	100	2002.57	1933	315	3036	633	100	T3p+γ	0	0	-
				AF435860.1	R. prolixus	633	100	1996.21	1970	313	3045	633	100	T3p+γ	0	0	-
				AF435861.1	R. robustus I	633	100	1978.62	1970	316	2933	633	100	T3p+γ	0	0	-
				AF435858.1	R. robustus II	633	99.684	1574.46	1738	0	2929	-	-	-	-	-	-
				AF435859.1	R. robustus IV	633	99.2101	913.055	652	0	2950	-	-	-	-	-	-
				AF435856.1	R. nasutus	621	97.9066	497.206	9	0	2846	-	-	-	-	-	-
				AF435857.1	R. robustus III	633	97.1564	1339.35	1412	0	2960	-	-	-	-	-	-
	SRX1996484	SRR3995418	Rhodnius robustus	JQ897670.1	R. neglectus (doubtful)	627	100	1319.28	714	6	5576	625	99.6763	T3p+γ	0.00318979	0.00212757	-
				AF435861.1	R. robustus I	633	100	1266.95	1290	169	1887	633	100	T3p+γ	0	0	-
				AF435862.1	R. prolixus	633	100	1259.78	1269	173	1865	633	100	T3p+γ	0	0	-
				AF435860.1	R. prolixus	633	100	1238.28	1246	188	1888	633	100	T3p+γ	0	0	-
				AF435859.1	R. robustus IV	633	99.2101	553.201	398	0	1771	-	-	-	-	-	-
				AF435857.1	R. robustus III	633	98.5782	851.93	882	0	1879	-	-	-	-	-	-
				AF435858.1	R. robustus II	633	98.2622	994.964	1110	0	1819	-	-	-	-	-	-
				AF435856.1	R. nasutus	621	93.2367	309.49	8	0	1727	-	-	-	-	-	-
	ERX1387159	ERR1315266	Rhodnius robustus	AF435861.1	R. robustus I	633	100	896.283	800	28	2200	633	100	T3p+γ	0	0	-
				AF435860.1	R. prolixus	633	100	891.439	797	34	2207	633	100	T3p+γ	0	0	-
				AF435862.1	R. prolixus	633	100	879.613	822	37	2206	633	100	T3p+γ	0	0	-
				AF435857.1	R. robustus III	633	100	735.226	464	2	2181	632	99.842	T3p+γ	0.00159233	0.00154003	-
				JQ897670.1	R. neglectus (doubtful)	627	100	710.077	399	3	3667	626	99.8388	T3p+γ	0.0015949	0.00157066	-
				AF435858.1	R. robustus II	633	99.684	844.891	859	0	2197	-	-	-	-	-	-
				AF435859.1	R. robustus IV	633	99.684	634.85	292	0	2295	-	-	-	-	-	-
				AF435856.1	R. nasutus	621	96.1353	393.068	21	0	2190	-	-	-	-	-	-
	ERX1387160	ERR1315268	Rhodnius robustus	AF435860.1	R. prolixus	633	100	57.7393	51	3	124	633	100	T3p+γ	0	0	-
				AF435861.1	R. robustus I	633	100	54.9068	51	3	112	633	100	T3p+γ	0	0	-
				AF435859.1	R. robustus IV	633	100	33.3807	20	1	110	633	100	T3p+γ	0	0	-
				AF435862.1	R. prolixus	633	99.842	58.8768	53	0	119	-	-	-	-	-	-
				AF435858.1	R. robustus II	633	99.2101	46.5166	44	0	111	-	-	-	-	-	-
				AF435857.1	R. robustus III	633	99.0521	38.0174	39	0	95	-	-	-	-	-	-
				JQ897670.1	R. neglectus (doubtful)	627	97.6077	58.7974	24	0	367	-	-	-	-	-	-
				AF435856.1	R. nasutus	621	65.5395	19.7391	1	0	136	-	-	-	-	-	-
AmpG	SRX1996481	SRR3995415	Rhodnius montenegrensis	JQ432893.1	R. prolixus	364	0	-	-	-	-	-	-	-	-	-	-
				JQ432894.1	R. robustus I	364	0	-	-	-	-	-	-	-	-	-	-
				JQ432895.1	R. robustus I	364	0	-	-	-	-	-	-	-	-	-	-
				JQ432900.1	R. robustus II	364	0	-	-	-	-	-	-	-	-	-	-
				JQ432902.1	R. robustus II	364	0	-	-	-	-	-	-	-	-	-	-
				JQ432974.1	R. robustus II	364	0	-	-	-	-	-	-	-	-	-	-
				JQ432990.1	R. robustus III	364	0	-	-	-	-	-	-	-	-	-	-
				JQ432994.1	R. robustus IV	364	0	-	-	-	-	-	-	-	-	-	-
	SRX1996482	SRR3995416	Rhodnius montenegrensis	JQ432893.1	R. prolixus	364	5.21978	-	-	-	-	-	-	-	-	-	-
				JQ432894.1	R. robustus I	364	0	-	-	-	-	-	-	-	-	-	-
				JQ432895.1	R. robustus I	364	0	-	-	-	-	-	-	-	-	-	-
				JQ432900.1	R. robustus II	364	0	-	-	-	-	-	-	-	-	-	-
				JQ432902.1	R. robustus II	364	0	-	-	-	-	-	-	-	-	-	-
				JQ432974.1	R. robustus II	364	5.21978	-	-	-	-	-	-	-	-	-	-
				JQ432990.1	R. robustus III	364	0	-	-	-	-	-	-	-	-	-	-
				JQ432994.1	R. robustus IV	364	0	-	-	-	-	-	-	-	-	-	-
	SRX1996483	SRR3995417	Rhodnius robustus	JQ432893.1	R. prolixus	364	5.49451	-	-	-	-	-	-	-	-	-	-
				JQ432894.1	R. robustus I	364	5.49451	-	-	-	-	-	-	-	-	-	-
				JQ432895.1	R. robustus I	364	12.6374	-	-	-	-	-	-	-	-	-	-
				JQ432900.1	R. robustus II	364	7.41758	-	-	-	-	-	-	-	-	-	-
				JQ432902.1	R. robustus II	364	7.41758	-	-	-	-	-	-	-	-	-	-
				JQ432974.1	R. robustus II	364	5.21978	-	-	-	-	-	-	-	-	-	-
				JQ432990.1	R. robustus III	364	7.41758	-	-	-	-	-	-	-	-	-	-
				JQ432994.1	R. robustus IV	364	7.41758	-	-	-	-	-	-	-	-	-	-
	SRX1996484	SRR3995418	Rhodnius robustus	JQ432893.1	R. prolixus	364	5.21978	-	-	-	-	-	-	-	-	-	-
				JQ432894.1	R. robustus I	364	5.21978	-	-	-	-	-	-	-	-	-	-
				JQ432895.1	R. robustus I	364	5.21978	-	-	-	-	-	-	-	-	-	-
				JQ432900.1	R. robustus II	364	5.21978	-	-	-	-	-	-	-	-	-	-
				JQ432902.1	R. robustus II	364	12.6374	-	-	-	-	-	-	-	-	-	-
				JQ432974.1	R. robustus II	364	7.41758	-	-	-	-	-	-	-	-	-	-
				JQ432990.1	R. robustus III	364	7.41758	-	-	-	-	-	-	-	-	-	-
				JQ432994.1	R. robustus IV	364	5.21978	-	-	-	-	-	-	-	-	-	-
	ERX1387159	ERR1315266	Rhodnius robustus	JQ432893.1	R. prolixus	364	0	-	-	-	-	-	-	-	-	-	-
				JQ432894.1	R. robustus I	364	16.7582	-	-	-	-	-	-	-	-	-	-
				JQ432895.1	R. robustus I	364	0	-	-	-	-	-	-	-	-	-	-
				JQ432900.1	R. robustus II	364	0	-	-	-	-	-	-	-	-	-	-
				JQ432902.1	R. robustus II	364	18.6813	-	-	-	-	-	-	-	-	-	-
				JQ432974.1	R. robustus II	364	5.76923	-	-	-	-	-	-	-	-	-	-
				JQ432990.1	R. robustus III	364	27.7473	-	-	-	-	-	-	-	-	-	-
				JQ432994.1	R. robustus IV	364	26.3736	-	-	-	-	-	-	-	-	-	-
	ERX1387160	ERR1315268	Rhodnius robustus	JQ432893.1	R. prolixus	364	89.011	-	-	-	-	-	-	-	-	-	-
				JQ432894.1	R. robustus I	364	89.8352	-	-	-	-	-	-	-	-	-	-
				JQ432895.1	R. robustus I	364	79.3956	-	-	-	-	-	-	-	-	-	-
				JQ432900.1	R. robustus II	364	0	-	-	-	-	-	-	-	-	-	-
				JQ432902.1	R. robustus II	364	27.7473	-	-	-	-	-	-	-	-	-	-
				JQ432974.1	R. robustus II	364	14.2857	-	-	-	-	-	-	-	-	-	-
				JQ432990.1	R. robustus III	364	34.3407	-	-	-	-	-	-	-	-	-	-
				JQ432994.1	R. robustus IV	364	0	-	-	-	-	-	-	-	-	-	-

## Sheet: Table S2
	Nuclear rDNA ITS-2 sequences submitted to GenBank in this study
	GenBank ID code	Query sequence label	Species	Origin
	MK411269	R_prolixus_Guatemala_H2	Rhodnius prolixus	Guatemala
	MK411270	R_prolixus_Honduras_H3	Rhodnius prolixus	Honduras
	MK411271	R_prolixus_Colombia	Rhodnius prolixus	Colombia
	MK411272	R_prolixus_Venezuela_1e	Rhodnius prolixus	Venezuela
	MK411273	R_robustus_I_Venezuela_6	Rhodnius robustus I	Venezuela
	MK411274	R_robustus_II_Brazil_Rondonia_4	Rhodnius robustus II	State of Rondônia, Brazil
	MK411275	R_robustus_II_Brazil_Rondonia_1	Rhodnius robustus II	State of Rondônia, Brazil
	MK411276	R_robustus_III_Brazil_Para_168	Rhodnius robustus III	State of Pará, Brazil
	MK411277	R_robustus_III_Brazil_Amazonas_178	Rhodnius robustus III	State of Amazonas, Brazil
	MK411278	R_robustus_IV_French_Guiana_19	Rhodnius robustus IV	French Guiana
