# Supplementary material for: Transcriptome-based molecular systematics: Rhodnius montenegrensis (Triatominae) and its position within the Rhodnius prolixus–Rhodnius robustus cryptic–species complex
Source: Parasit Vectors. 2019 Jun 17;12:305. doi: 10.1186/s13071-019-3558-9 (PMC6580618; doi:10.1186/s13071-019-3558-9)
Supplement: Supplementary file 2 — Additional file 2: Alignment S1. Cytb sequences. Alignment S2. ITS2 sequences. Alignment S3. D2-28S sequences. [file 13071_2019_3558_MOESM2_ESM.xlsx]

## Sheet: Alignment S1 - cytb
Sequence	Site
	1	2	3	4	5	6	7	8	9	10	11	12	13	14	15	16	17	18	19	20	21	22	23	24	25	26	27	28	29	30	31	32	33	34	35	36	37	38	39	40	41	42	43	44	45	46	47	48	49
AF421339.1 (R. prolixus)	T	G	G	A	T	A	G	T	A	G	G	A	A	T	T	G	T	G	A	T	A	C	T	T	T	T	C	G	T	A	A	T	T	A	T	A	G	G	A	A	C	T	G	C	A	T	T	T	C
AF421339.1 (R. prolixus) vs. ERX1387159 ('R. robustus' SRA)	.	.	.	.	.	.	.	.	.	.	.	.	.	.	.	.	.	.	.	.	.	.	.	.	.	.	.	.	.	.	.	.	.	.	.	.	.	.	.	.	.	.	.	.	.	.	.	.	.
AF421339.1 (R. prolixus) vs. ERX1387160 ('R. robustus' SRA)	.	.	.	.	.	.	.	.	.	.	.	.	.	.	.	.	.	.	.	.	.	.	.	.	.	.	.	.	.	.	.	.	.	.	.	.	.	.	.	.	.	.	.	.	.	.	.	.	.
AF421339.1 (R. prolixus) vs. SRX1996483 ('R. robustus' SRA)	.	.	.	.	.	.	.	.	.	.	.	G	.	.	.	.	.	.	.	.	.	.	.	.	.	.	.	.	.	.	.	.	.	.	.	.	.	.	.	.	.	.	.	.	.	.	.	.	.
AF421339.1 (R. prolixus) vs. SRX1996484 ('R. robustus' SRA)	.	.	.	.	.	.	.	.	.	.	.	T	.	.	.	.	.	.	.	.	.	.	.	.	.	.	.	.	.	.	.	.	.	.	.	.	.	.	.	.	.	.	.	.	.	.	.	.	.
EF011716.1 (R. prolixus)	.	.	.	.	.	.	.	.	.	.	.	.	G	.	.	.	.	.	.	.	.	.	.	.	.	.	.	.	.	.	.	.	.	.	.	.	.	.	.	.	.	.	.	.	.	.	.	.	.
EF011716.1 (R. prolixus) vs. ERX1387159 ('R. robustus' SRA)	.	.	.	.	.	.	.	.	.	.	.	.	G	.	.	.	.	.	.	.	.	.	.	.	.	.	.	.	.	.	.	.	.	.	.	.	.	.	.	.	.	.	.	.	.	.	.	.	.
EF011716.1 (R. prolixus) vs. ERX1387160 ('R. robustus' SRA)	.	.	.	.	.	.	.	.	.	.	.	.	G	.	.	.	.	.	.	.	.	.	.	.	.	.	.	.	.	.	.	.	.	.	.	.	.	.	.	.	.	.	.	.	.	.	.	.	.
EF011716.1 (R. prolixus) vs. SRX1996483 ('R. robustus' SRA)	.	.	.	.	.	.	.	.	.	.	.	.	G	.	.	.	.	.	.	.	.	.	.	.	.	.	.	.	.	.	.	.	.	.	.	.	.	.	.	.	.	.	.	.	.	.	.	.	.
EF011716.1 (R. prolixus) vs. SRX1996484 ('R. robustus' SRA)	.	.	.	.	.	.	.	.	.	.	.	.	G	.	.	.	.	.	.	.	.	.	.	.	.	.	.	.	.	.	.	.	.	.	.	.	.	.	.	.	.	.	.	.	.	.	.	.	.
EF011721.1 (R. prolixus)	.	.	.	.	.	.	.	.	.	.	.	.	G	.	.	.	.	.	.	.	.	.	.	.	.	.	.	.	.	.	.	.	.	.	.	.	.	.	.	.	.	.	.	.	.	.	.	.	.
EF011721.1 (R. prolixus) vs. ERX1387159 ('R. robustus' SRA)	.	.	.	.	.	.	.	.	.	.	.	.	G	.	.	.	.	.	.	.	.	.	.	.	.	.	.	.	.	.	.	.	.	.	.	.	.	.	.	.	.	.	.	.	.	.	.	.	.
EF011721.1 (R. prolixus) vs. ERX1387160 ('R. robustus' SRA)	.	.	.	.	.	.	.	.	.	.	.	.	G	.	.	.	.	.	.	.	.	.	.	.	.	.	.	.	.	.	.	.	.	.	.	.	.	.	.	.	.	.	.	.	.	.	.	.	.
EF011721.1 (R. prolixus) vs. SRX1996483 ('R. robustus' SRA)	.	.	.	.	.	.	.	.	.	.	.	.	G	.	.	.	.	.	.	.	.	.	.	.	.	.	.	.	.	.	.	.	.	.	.	.	.	.	.	.	.	.	.	.	.	.	.	.	.
EF011721.1 (R. prolixus) vs. SRX1996484 ('R. robustus' SRA)	.	.	.	.	.	.	.	.	.	.	.	.	G	.	.	.	.	.	.	.	.	.	.	.	.	.	.	.	.	.	.	.	.	.	.	.	.	.	.	.	.	.	.	.	.	.	.	.	.
AF421340.1 (R. robustus I)	.	.	.	.	.	.	.	.	.	.	.	.	G	.	.	.	.	.	.	.	.	.	.	.	.	.	.	.	.	.	.	.	.	.	.	.	.	.	.	.	.	.	.	.	.	.	.	C	.
EF011719.1 (R. robustus I)	.	.	.	.	.	.	.	.	.	.	.	.	G	.	.	.	.	.	.	.	.	.	.	.	.	.	.	.	.	.	.	.	.	.	.	.	.	.	.	.	.	.	.	.	.	.	.	C	.
EF011718.1 (R. robustus I)	.	.	.	.	.	.	.	.	.	.	.	.	G	.	.	.	.	.	.	.	.	.	.	.	.	.	.	.	.	.	.	.	.	.	.	.	.	.	.	.	.	.	.	.	.	.	.	C	.
JX273158.1 (R. robustus V)	.	.	.	.	.	.	.	.	.	.	.	.	G	.	.	.	.	A	.	.	.	.	.	.	.	.	.	.	.	.	.	.	.	.	.	.	.	.	G	.	.	.	.	.	.	.	.	C	.
AF421341.1 (R. robustus II)	.	.	A	.	.	.	.	.	.	.	.	.	G	.	.	.	.	A	.	.	.	.	.	.	.	.	.	.	.	.	.	.	.	.	.	.	.	.	.	.	.	.	.	.	.	.	.	.	.
AF421341.1 (R. robustus II) vs. ERX1387159 ('R. robustus' SRA)	.	.	A	.	.	.	.	.	.	.	.	.	G	.	.	.	.	A	.	.	.	.	.	.	.	.	.	.	.	.	.	.	.	.	.	.	.	.	.	.	.	.	.	.	.	.	.	.	.
AF421341.1 (R. robustus II) vs. ERX1387160 ('R. robustus' SRA)	.	.	A	.	.	.	.	.	.	.	.	.	G	.	.	.	.	A	.	.	.	.	.	.	.	.	.	.	.	.	.	.	.	.	.	.	.	.	.	.	.	.	.	.	.	.	.	.	.
AF421341.1 (R. robustus II) vs. SRX1996481 (R. montenegrensis SRA )	.	.	A	.	.	.	.	.	.	.	.	.	G	.	.	.	.	A	.	.	.	.	.	.	.	.	.	.	.	.	.	.	.	.	.	.	.	.	.	.	.	.	.	.	.	.	.	.	.
AF421341.1 (R. robustus II) vs. SRX1996482 (R. montenegrensis SRA)	.	.	A	.	.	.	.	.	.	.	.	.	G	.	.	.	.	A	.	.	.	.	.	.	.	.	.	.	.	.	.	.	.	.	.	.	.	.	.	.	.	.	.	.	.	.	.	.	.
EF011720.1 (R. robustus II)	.	.	A	.	.	.	.	.	.	.	.	.	G	.	.	.	.	A	.	.	.	.	.	.	.	.	.	.	.	.	.	.	.	.	.	.	.	.	.	.	.	.	.	.	.	.	.	.	.
EF011720.1 (R. robustus II) vs. SRX1996481 (R. montenegrensis SRA )	.	.	A	.	.	.	.	.	.	.	.	.	G	.	.	.	.	A	.	.	.	.	.	.	.	.	.	.	.	.	.	.	.	.	.	.	.	.	.	.	.	.	.	.	.	.	.	.	.
EF011720.1 (R. robustus II) vs. SRX1996482 (R. montenegrensis SRA)	.	.	A	.	.	.	.	.	.	.	.	.	G	.	.	.	.	A	.	.	.	.	.	.	.	.	.	.	.	.	.	.	.	.	.	.	.	.	.	.	.	.	.	.	.	.	.	.	.
EF011724.1(R. robustus II)	.	.	A	.	.	.	.	.	.	.	.	.	G	.	.	.	.	A	.	.	.	.	.	.	.	.	.	.	.	.	.	.	.	.	.	.	.	.	.	.	.	.	.	.	.	.	.	.	.
EF011724.1 (R. robustus II) vs. SRX1996481 (R. montenegrensis SRA )	.	.	A	.	.	.	.	.	.	.	.	.	G	.	.	.	.	A	.	.	.	.	.	.	.	.	.	.	.	.	.	.	.	.	.	.	.	.	.	.	.	.	.	.	.	.	.	.	.
EF011724.1 (R. robustus II) vs. SRX1996482 (R. montenegrensis SRA)	.	.	A	.	.	.	.	.	.	.	.	.	G	.	.	.	.	A	.	.	.	.	.	.	.	.	.	.	.	.	.	.	.	.	.	.	.	.	.	.	.	.	.	.	.	.	.	.	.
EF071583.1 (R. robustus II)	.	.	A	.	.	.	.	.	.	.	.	.	G	.	.	.	.	A	.	.	.	.	.	.	.	.	.	.	.	.	.	.	.	.	.	.	.	.	.	.	.	.	.	.	.	.	.	.	.
EF071583.1 (R. robustus II) vs. SRX1996481 (R. montenegrensis SRA )	.	.	A	.	.	.	.	.	.	.	.	.	G	.	.	.	.	A	.	.	.	.	.	.	.	.	.	.	.	.	.	.	.	.	.	.	.	.	.	.	.	.	.	.	.	.	.	.	.
EF071583.1 (R. robustus II) vs. SRX1996482 (R. montenegrensis SRA)	.	.	A	.	.	.	.	.	.	.	.	.	G	.	.	.	.	A	.	.	.	.	.	.	.	.	.	.	.	.	.	.	.	.	.	.	.	.	.	.	.	.	.	.	.	.	.	.	.
KR072682.1 (R. montenegrensis)	-	-	-	-	-	-	-	-	-	-	-	-	-	-	-	-	-	-	-	-	-	-	-	-	-	-	-	-	-	-	-	-	-	-	-	-	-	-	-	-	-	-	-	-	-	-	-	-	-
KR072682.1 (R. montenegrensis) vs. SRX1996481 (R. montenegrensis SRA )	-	-	-	-	-	-	-	-	-	-	-	-	-	-	-	-	-	-	-	-	-	-	-	-	-	-	-	-	-	-	-	-	-	-	-	-	-	-	-	-	-	-	-	-	-	-	-	-	-
KR072682.1 (R. montenegrensis) vs. SRX1996482 (R. montenegrensis SRA)	-	-	-	-	-	-	-	-	-	-	-	-	-	-	-	-	-	-	-	-	-	-	-	-	-	-	-	-	-	-	-	-	-	-	-	-	-	-	-	-	-	-	-	-	-	-	-	-	-
AF421342.1 (R. robustus III)	.	.	A	.	.	.	.	.	.	.	.	.	G	.	.	.	.	A	.	.	.	.	.	.	.	.	.	A	.	.	.	.	.	.	.	.	.	.	.	.	.	.	.	.	.	.	.	.	.
EF011715.1 (R. robustus III)	.	.	A	.	.	.	.	.	.	.	.	.	G	.	.	.	.	A	.	.	.	.	.	.	.	.	.	A	.	.	.	.	.	.	.	.	.	.	.	.	.	.	.	.	.	.	.	.	.
EF011725.1 (R. robustus III)	.	.	A	.	.	.	.	.	.	.	.	.	G	.	.	.	.	A	.	.	.	.	.	.	.	.	.	A	.	.	.	.	.	.	.	.	.	.	.	.	.	.	.	.	.	.	.	.	.
AF421343.1 (R. robustus IV)	.	.	A	.	.	.	.	.	.	.	.	.	G	.	.	.	.	A	.	.	.	.	.	.	.	.	.	.	.	.	.	.	.	.	.	.	.	.	.	.	.	.	.	.	.	.	.	.	.
EF011708.1 (R. robustus IV)	.	.	A	.	.	.	.	.	.	.	.	.	G	.	.	.	.	A	.	.	.	.	.	.	.	.	.	.	.	.	.	.	.	.	.	.	.	.	.	.	.	.	.	.	.	.	.	.	.
EF011727.1 (R. robustus IV)	.	.	A	.	.	.	.	.	.	.	.	.	G	.	.	.	.	A	.	.	.	.	.	.	.	.	.	.	.	.	.	.	.	.	.	.	.	.	.	.	.	.	.	.	.	.	.	.	.
EF011712.1 (R. robustus IV)	.	.	A	.	.	.	.	.	.	.	.	.	G	.	.	.	.	A	.	.	.	.	.	.	.	.	.	.	.	.	.	.	.	.	.	.	.	.	.	.	.	.	.	.	.	.	.	.	.
JX273159.1 (R. barretti_outgroup)	.	.	A	.	.	.	.	.	.	.	.	G	G	.	.	A	.	T	.	.	.	T	.	A	.	.	.	.	.	.	.	.	.	.	.	G	.	.	.	.	.	C	.	.	.	.	.	.	.
[truncated: 614 more columns]

## Sheet: Alignment S2 - ITS-2
Sequence [new GenBank ID codes]	Site
	1	2	3	4	5	6	7	8	9	10	11	12	13	14	15	16	17	18	19	20	21	22	23	24	25	26	27	28	29	30	31	32	33	34	35	36	37	38	39	40	41	42	43	44	45	46	47	48	49
R_prolixus_Guatemala_H2 [MK411269]	T	T	-	-	-	-	-	A	A	A	T	A	A	T	T	G	C	T	A	G	C	A	T	A	-	-	-	-	T	A	-	T	T	T	T	T	T	A	T	A	-	-	-	-	-	-	-	-	-
R_prolixus_Guatemala_H2 vs. ERX1387159 ('R. robustus' SRA)	.	.	-	-	-	-	-	.	.	.	.	.	.	.	.	.	.	.	.	.	.	.	.	.	-	-	-	-	.	.	-	.	.	.	.	.	.	.	.	.	-	-	-	-	-	-	-	-	-
R_prolixus_Guatemala_H2 vs. ERX1387160 ('R. robustus' SRA)	.	.	-	-	-	-	-	.	.	.	.	.	.	.	.	.	.	.	.	.	.	.	.	.	-	-	-	-	.	.	-	.	.	.	.	.	.	.	.	.	-	-	-	-	-	-	-	-	-
R_prolixus_Guatemala_H2 vs. SRX1996483 ('R. robustus' SRA)	.	.	-	-	-	-	-	.	.	.	.	.	.	.	.	.	.	.	.	.	.	.	.	.	-	-	-	-	.	.	-	.	.	.	.	.	.	.	.	.	-	-	-	-	-	-	-	-	-
R_prolixus_Honduras_H3 [MK411270]	.	.	-	-	-	-	-	.	.	.	.	.	.	.	.	.	.	.	.	.	.	.	.	.	-	-	-	-	.	.	-	.	.	.	.	.	.	.	.	.	-	-	-	-	-	-	-	-	-
R_prolixus_Honduras_H3 vs. ERX1387159 ('R. robustus' SRA)	.	.	-	-	-	-	-	.	.	.	.	.	.	.	.	.	.	.	.	.	.	.	.	.	-	-	-	-	.	.	-	.	.	.	.	.	.	.	.	.	-	-	-	-	-	-	-	-	-
R_prolixus_Honduras_H3 vs. ERX1387160 ('R. robustus' SRA)	.	.	-	-	-	-	-	.	.	.	.	.	.	.	.	.	.	.	.	.	.	.	.	.	-	-	-	-	.	.	-	.	.	.	.	.	.	.	.	.	-	-	-	-	-	-	-	-	-
R_prolixus_Honduras_H3 vs. SRX1996483 ('R. robustus' SRA)	.	.	-	-	-	-	-	.	.	.	.	.	.	.	.	.	.	.	.	.	.	.	.	.	-	-	-	-	.	.	-	.	.	.	.	.	.	.	.	.	-	-	-	-	-	-	-	-	-
R_prolixus_Colombia [MK411271]	.	.	-	-	-	-	-	.	.	.	.	.	.	.	.	.	.	.	.	.	.	.	.	.	-	-	-	-	.	.	-	.	.	.	.	.	.	.	.	.	-	-	-	-	-	-	-	-	-
R_prolixus_Colombia vs. ERX1387159 ('R. robustus' SRA)	.	.	-	-	-	-	-	.	.	.	.	.	.	.	.	.	.	.	.	.	.	.	.	.	-	-	-	-	.	.	-	.	.	.	.	.	.	.	.	.	-	-	-	-	-	-	-	-	-
R_prolixus_Colombia vs. ERX1387160 ('R. robustus' SRA)	.	.	-	-	-	-	-	.	.	.	.	.	.	.	.	.	.	.	.	.	.	.	.	.	-	-	-	-	.	.	-	.	.	.	.	.	.	.	.	.	-	-	-	-	-	-	-	-	-
R_prolixus_Colombia vs. SRX1996483 ('R. robustus' SRA)	.	.	-	-	-	-	-	.	.	.	.	.	.	.	.	.	.	.	.	.	.	.	.	.	-	-	-	-	.	.	-	.	.	.	.	.	.	.	.	.	-	-	-	-	-	-	-	-	-
R_prolixus_Venezuela_1e [MK411272]	.	.	-	-	-	-	-	.	.	.	.	.	.	.	.	.	.	.	.	.	.	.	.	.	-	-	-	-	.	.	-	.	.	.	.	.	.	.	.	.	-	-	-	-	-	-	-	-	-
R_prolixus_Venezuela_1e vs. ERX1387159 ('R. robustus' SRA)	.	.	-	-	-	-	-	.	.	.	.	.	.	.	.	.	.	.	.	.	.	.	.	.	-	-	-	-	.	.	-	.	.	.	.	.	.	.	.	.	-	-	-	-	-	-	-	-	-
R_prolixus_Venezuela_1e vs. ERX1387160 ('R. robustus' SRA)	.	.	-	-	-	-	-	.	.	.	.	.	.	.	.	.	.	.	.	.	.	.	.	.	-	-	-	-	.	.	-	.	.	.	.	.	.	.	.	.	-	-	-	-	-	-	-	-	-
R_prolixus_Venezuela_1e vs. SRX1996483 ('R. robustus' SRA)	.	.	-	-	-	-	-	.	.	.	.	.	.	.	.	.	.	.	.	.	.	.	.	.	-	-	-	-	.	.	-	.	.	.	.	.	.	.	.	.	-	-	-	-	-	-	-	-	-
R_robustus_I_Venezuela_6 [MK411273]	.	.	-	-	-	-	-	.	.	.	.	.	.	.	.	.	.	.	.	.	.	.	.	.	-	-	-	-	.	.	T	.	.	.	.	.	.	.	.	.	-	-	-	-	-	-	-	-	-
R_robustus_II_Brazil_Rondonia_1 (MK411275)	.	.	-	-	-	-	-	.	.	.	.	.	.	.	.	.	.	.	.	.	.	.	.	.	A	-	-	-	.	T	T	.	.	.	.	.	.	C	.	.	-	-	-	-	-	-	-	-	-
R_robustus_II_Brazil_Rondonia_1 vs. SRX1996481 (R. montenegrensis SRA)	.	.	-	-	-	-	-	.	.	.	.	.	.	.	.	.	.	.	.	.	.	.	.	.	A	-	-	T	.	T	T	.	.	.	.	.	.	C	.	.	-	-	-	-	-	-	-	-	-
R_robustus_II_Brazil_Rondonia_4 [MK411274]	.	.	-	-	-	-	-	.	.	.	.	.	.	.	.	.	.	.	.	.	.	.	.	.	A	-	-	-	.	T	T	.	.	.	.	.	.	C	.	.	-	-	-	-	-	-	-	-	-
R_robustus_II_Brazil_Rondonia_4 vs. SRX1996482 (R. montenegrensis SRA)	.	.	-	-	-	-	-	.	.	.	.	.	.	.	.	.	.	.	.	.	.	.	.	.	A	-	-	-	.	T	T	.	.	.	.	.	.	C	.	.	-	-	-	-	-	-	-	-	-
R_robustus_III_Brazil_Para_168 [MK411276]	.	.	-	-	-	-	-	.	.	.	.	.	.	.	.	.	.	.	.	.	.	.	.	.	A	-	-	-	.	T	T	.	.	.	.	.	.	C	.	.	-	-	-	-	-	-	-	-	-
R_robustus_III_Brazil_Amazonas_178 [MK411277]	.	.	-	-	-	-	-	.	.	.	.	.	.	.	.	.	.	.	.	.	.	.	.	.	A	-	-	-	.	T	T	.	.	.	.	.	.	C	.	.	-	-	-	-	-	-	-	-	-
R_robustus_IV_French_Guiana_19 [MK411278]	.	.	-	-	-	-	-	.	.	.	.	.	.	.	.	.	.	.	G	.	.	.	.	.	A	-	-	-	.	T	T	.	.	.	.	.	.	.	.	.	-	-	-	-	-	-	-	-	-
AJ286890.2 (R. stali_outgroup)	.	.	A	A	A	A	A	.	.	.	A	.	.	.	.	.	.	C	.	.	.	.	.	T	T	T	T	T	.	.	-	.	.	.	.	.	.	.	.	.	T	A	T	T	A	T	A	T	A
[truncated: 829 more columns]

## Sheet: Alignment S3 - D2-28S
Sequence	Site
	1	2	3	4	5	6	7	8	9	10	11	12	13	14	15	16	17	18	19	20	21	22	23	24	25	26	27	28	29	30	31	32	33	34	35	36	37	38	39	40	41	42	43	44	45	46	47	48	49
AF435860.1 (R. prolixus)	C	C	C	T	A	A	G	T	A	G	G	T	G	G	T	A	A	A	C	T	C	C	A	T	C	T	A	A	G	G	C	T	A	A	A	T	A	C	A	A	C	C	A	C	G	A	G	A	C
AF435860.1 (R. prolixus) vs. ERX1387159 ('R. robustus' SRA)	.	.	.	.	.	.	.	.	.	.	.	.	.	.	.	.	.	.	.	.	.	.	.	.	.	.	.	.	.	.	.	.	.	.	.	.	.	.	.	.	.	.	.	.	.	.	.	.	.
AF435860.1 (R. prolixus) vs. ERX1387160 ('R. robustus' SRA)	.	.	.	.	.	.	.	.	.	.	.	.	.	.	.	.	.	.	.	.	.	.	.	.	.	.	.	.	.	.	.	.	.	.	.	.	.	.	.	.	.	.	.	.	.	.	.	.	.
AF435860.1 (R. prolixus) vs. SRX1996483 ('R. robustus' SRA)	.	.	.	.	.	.	.	.	.	.	.	.	.	.	.	.	.	.	.	.	.	.	.	.	.	.	.	.	.	.	.	.	.	.	.	.	.	.	.	.	.	.	.	.	.	.	.	.	.
AF435860.1 (R. prolixus) vs. SRX1996484 ('R. robustus' SRA)	.	.	.	.	.	.	.	.	.	.	.	.	.	.	.	.	.	.	.	.	.	.	.	.	.	.	.	.	.	.	.	.	.	.	.	.	.	.	.	.	.	.	.	.	.	.	.	.	.
AF435861.1 (R. robustus I)	.	.	.	.	.	.	.	.	.	.	.	.	.	.	.	.	.	.	.	.	.	.	.	.	.	.	.	.	.	.	.	.	.	.	.	.	.	.	.	.	.	.	.	.	.	.	.	.	.
AF435861.1 (R. robustus I) vs. ERX1387159 ('R. robustus' SRA)	.	.	.	.	.	.	.	.	.	.	.	.	.	.	.	.	.	.	.	.	.	.	.	.	.	.	.	.	.	.	.	.	.	.	.	.	.	.	.	.	.	.	.	.	.	.	.	.	.
AF435861.1 (R. robustus I) vs. ERX1387160 ('R. robustus' SRA)	.	.	.	.	.	.	.	.	.	.	.	.	.	.	.	.	.	.	.	.	.	.	.	.	.	.	.	.	.	.	.	.	.	.	.	.	.	.	.	.	.	.	.	.	.	.	.	.	.
AF435861.1 (R. robustus I) vs. SRX1996483 ('R. robustus' SRA)	.	.	.	.	.	.	.	.	.	.	.	.	.	.	.	.	.	.	.	.	.	.	.	.	.	.	.	.	.	.	.	.	.	.	.	.	.	.	.	.	.	.	.	.	.	.	.	.	.
AF435861.1 (R. robustus I) vs. SRX1996484 ('R. robustus' SRA)	.	.	.	.	.	.	.	.	.	.	.	.	.	.	.	.	.	.	.	.	.	.	.	.	.	.	.	.	.	.	.	.	.	.	.	.	.	.	.	.	.	.	.	.	.	.	.	.	.
AF435862.1 (R. prolixus)	.	.	.	.	.	.	.	.	.	.	.	.	.	.	.	.	.	.	.	.	.	.	.	.	.	.	.	.	.	.	.	.	.	.	.	.	.	.	.	.	.	.	.	.	.	.	.	.	.
AF435862.1 (R. prolixus) vs. ERX1387159 ('R. robustus' SRA)	.	.	.	.	.	.	.	.	.	.	.	.	.	.	.	.	.	.	.	.	.	.	.	.	.	.	.	.	.	.	.	.	.	.	.	.	.	.	.	.	.	.	.	.	.	.	.	.	.
AF435862.1 (R. prolixus) vs. SRX1996483 ('R. robustus' SRA)	.	.	.	.	.	.	.	.	.	.	.	.	.	.	.	.	.	.	.	.	.	.	.	.	.	.	.	.	.	.	.	.	.	.	.	.	.	.	.	.	.	.	.	.	.	.	.	.	.
AF435862.1 (R. prolixus) vs. SRX1996484 ('R. robustus' SRA)	.	.	.	.	.	.	.	.	.	.	.	.	.	.	.	.	.	.	.	.	.	.	.	.	.	.	.	.	.	.	.	.	.	.	.	.	.	.	.	.	.	.	.	.	.	.	.	.	.
AF435858.1 (R. robustus II)	.	.	.	.	.	.	.	.	.	.	.	.	.	.	.	.	.	.	.	.	.	.	.	.	.	.	.	.	.	.	.	.	.	.	.	.	.	.	.	.	.	.	.	.	.	.	.	.	.
AF435858.1 (R. robustus II) vs. SRX1996481 (R. montenegrensis SRA)	.	.	.	.	.	.	.	.	.	.	.	.	.	.	.	.	.	.	.	.	.	.	.	.	.	.	.	.	.	.	.	.	.	.	.	.	.	.	.	.	.	.	.	.	.	.	.	.	.
AF435857.1 (R. robustus III)	.	.	.	.	.	.	.	.	.	.	.	.	.	.	.	.	.	.	.	.	.	.	.	.	.	.	.	.	.	.	.	.	.	.	.	.	.	.	.	.	.	.	.	.	.	.	.	.	.
AF435857.1 (R. robustus III) vs. ERX1387159 ('R. robustus' SRA)	.	.	.	.	.	.	.	.	.	.	.	.	.	.	.	.	.	.	.	.	.	.	.	.	.	.	.	.	.	.	.	.	.	.	.	.	.	.	.	.	.	.	.	.	.	.	.	.	.
AF435857.1 (R. robustus III) vs. SRX1996481 (R. montenegrensis SRA)	.	.	.	.	.	.	.	.	.	.	.	.	.	.	.	.	.	.	.	.	.	.	.	.	.	.	.	.	.	.	.	.	.	.	.	.	.	.	.	.	.	.	.	.	.	.	.	.	.
AF435857.1 (R. robustus III) vs. SRX1996482 (R. montenegrensis SRA)	.	.	.	.	.	.	.	.	.	.	.	.	.	.	.	.	.	.	.	.	.	.	.	.	.	.	.	.	.	.	.	.	.	.	.	.	.	.	.	.	.	.	.	.	.	.	.	.	.
AF435859.1 (R. robustus IV)	.	.	.	.	.	.	.	.	.	.	.	.	.	.	.	.	.	.	.	.	.	.	.	.	.	.	.	.	.	.	.	.	.	.	.	.	.	.	.	.	.	.	.	.	.	.	.	.	.
AF435859.1 (R. robustus IV) vs. ERX1387160 ('R. robustus' SRA)	.	.	.	.	.	.	.	.	.	.	.	.	.	.	.	.	.	.	.	.	.	.	.	.	.	.	.	.	.	.	.	.	.	.	.	.	.	.	.	.	.	.	.	.	.	.	.	.	.
AF435859.1 (R. robustus IV) vs. SRX1996481 (R. montenegrensis SRA)	.	.	.	.	.	.	.	.	.	.	.	.	.	.	.	.	.	.	.	.	.	.	.	.	.	.	.	.	.	.	.	.	.	.	.	.	.	.	.	.	.	.	.	.	.	.	.	.	.
AF435859.1 (R. robustus IV) vs. SRX1996482 (R. montenegrensis SRA)	.	.	.	.	.	.	.	.	.	.	.	.	.	.	.	.	.	.	.	.	.	.	.	.	.	.	.	.	.	.	.	.	.	.	.	.	.	.	.	.	.	.	.	.	.	.	.	.	.
JQ897670.1 (R. neglectus_doubtful)	-	-	-	-	-	-	-	-	-	-	-	-	-	-	-	-	-	-	-	-	-	-	-	-	-	-	-	-	-	-	-	-	-	-	-	-	-	-	-	.	.	.	.	.	.	.	.	.	.
JQ897670.1 (R. neglectus_doubtful) vs. ERX1387159 ('R. robustus' SRA)	-	-	-	-	-	-	-	-	-	-	-	-	-	-	-	-	-	-	-	-	-	-	-	-	-	-	-	-	-	-	-	-	-	-	-	-	-	-	-	.	.	.	.	.	.	.	.	.	.
JQ897670.1 (R. neglectus_doubtful) vs. SRX1996483 ('R. robustus' SRA)	-	-	-	-	-	-	-	-	-	-	-	-	-	-	-	-	-	-	-	-	-	-	-	-	-	-	-	-	-	-	-	-	-	-	-	-	-	-	-	.	.	.	.	.	.	.	.	.	.
JQ897670.1 (R. neglectus_doubtful) vs. SRX1996484 ('R. robustus' SRA)	-	-	-	-	-	-	-	-	-	-	-	-	-	-	-	-	-	-	-	-	-	-	-	-	-	-	-	-	-	-	-	-	-	-	-	-	-	-	-	.	.	.	.	.	.	.	.	.	.
AF435856.1 (R. nasutus_outgroup)	.	.	.	.	.	.	.	.	.	.	.	.	.	.	.	.	.	.	.	.	.	.	.	.	.	.	.	.	.	.	.	.	.	.	.	.	.	.	.	.	.	.	.	.	.	.	.	.	.
[truncated: 617 more columns]
